# Supplementary material for: Experiences with hospital-to-home transitions: perspectives from patients, family members and healthcare professionals. A systematic review and meta-synthesis of qualitative studies
Source: Disabil Rehabil. 2024 Aug 5;47(7):1644–58. doi: 10.1080/09638288.2024.2384624 (PMC11974919; doi:10.1080/09638288.2024.2384624)
Supplement: Supplemental Material [file IDRE_A_2384624_SM8107.zip]

Archive with 3 entries (3 files):
- Supplementary file 1 study and participant characteristics.docx
- Supplementary file 2 secondary analysis.docx
- Supplementary file 3 ENTREQ.docx
